# Supplementary material for: Genome-wide identification and characterization of the bHLH gene family in tomato
Source: BMC Genomics. 2015 Jan 22;16(1):9. doi: 10.1186/s12864-014-1209-2 (PMC4312455; doi:10.1186/s12864-014-1209-2)
Supplement: Additional file 1: — List of the predicted SlbHLHs and their corresponding information. [file 12864_2014_1209_MOESM1_ESM.xls]

## Sheet: Additional file 1
Additional file 1. List of predicted SlbHLHs and their corresponding information
SlbHLH	Slg number	Chromosome	Binding activity	Subfamily	Intron distribution	bHLH domain	bHLH consensus residues																			bHLH consensus residues matching	bHLH motif mismatch	HLH mismatch count	Total mismatch count	Basic count
							Basic					Helix1					Loop	Helix2
							1	2	13	14	16	20	21	24	27	28	36	47	50	51	54	55	57	58	61		B:H1:L:H2
SlbHLH001	Solyc01g010130	1	G-box	1	I	RRGQATNSHSLAERVRREKISERMKFLQDLVPGCDK-------VTGKAVMLDEIINYVQSLQRQVEFLSMKLS	R	R	E	R	R	I	S	M	L	Q	K	K	M	L	I	I	Y	V	L	ooooooooooooooooooo	0:0:0:0	0	0	6
SlbHLH002	Solyc01g057300	1	G-box	20	IX	KRESKHKIHKWTERERRKKMLTLFDTLHDLVPNLPT-------KADQSTIVGEAVNHILELQNIFTKLKSQKL	K	R	E	R	R	M	L	F	L	H	T	Q	I	V	A	V	H	I	L	ooooooxooxxxooooooo	0:2:1:1	4	4	10
SlbHLH003	Solyc01g081090	1	G-box	18	IX	RILGKDIKHHASEKQRRVHFSDKFQALRTLIPNPSK--------NNRATIIADAIGYIDELKMRVNELKVQVD	R	I	E	K	R	F	S	F	L	R	K	R	I	I	A	I	Y	I	L	oxoooxoooooxoxooooo	1:1:0:2	3	4	8
SlbHLH004	Solyc01g081100	1	G-box	18	IX	RDGIKETKHFATERQRRVHLNDKYKALRSMVPNPSK--------NDRASIVKDAIDYINELKRGVNELKLMAE	R	D	E	R	R	L	N	Y	L	R	K	R	I	V	A	I	Y	I	L	oxoooooxoooxooooooo	1:1:0:1	2	3	7
SlbHLH005	Solyc01g090790	1	G-box	5	II	KRKRAAAIHNQSERKRRDKINQRMKTLQKLVPNSSK--------TDKASMLDEVIEYLKQLQAQVHMMSRMNM	K	R	E	R	R	I	N	M	L	Q	K	K	M	L	V	I	Y	L	L	ooooooooooooooooooo	0:0:0:0	0	0	9
SlbHLH006	Solyc01g102300	1	G-box	5	I	KRSRAAEVHNLSERRRRDRINEKMRALQELIPNCNK--------ADKASMLDEAIEYLKTLQLQVQIMSVGAG	K	R	E	R	R	I	N	M	L	Q	K	K	M	L	A	I	Y	L	L	ooooooooooooooooooo	0:0:0:0	0	0	8
SlbHLH007	Solyc01g106460	1	G-box	13	IX	GKLTQAQDHIIAERKRREKLSQRFIALSALIPGLKK--------MDKASVLGDAIKYLKQLQEKVKTLEEQTK	G	K	E	R	R	L	S	F	L	S	K	K	V	L	A	I	Y	L	L	xooooooooxooooooooo	1:1:0:0	1	2	6
SlbHLH008	Solyc01g107950	1	G-box	20	IX	KRESEHEIHIWTERERRKKMRTLFETLHALVPNLPA-------KADKSTIVYEAVNHIVKLQNTFKKLKSQKL	K	R	E	R	R	M	R	F	L	H	A	K	I	V	A	V	H	I	L	oooooooooxxoooooooo	0:1:1:0	2	2	7
SlbHLH009	Solyc01g107960	1	G-box	20	IX	RRASKHEVHKWTERERRKKMRTLFETLHALVPNLPV-------KADKSKIVYEAANHIRNLQNTFNKLESQKL	R	R	E	R	R	M	R	F	L	H	V	K	I	V	A	A	H	I	L	oooooooooxxooooxooo	0:1:1:1	3	3	9
SlbHLH010	Solyc01g109700	1	G-box	2	III	RRGQATDSHSLAERVRREKISERMRFLQDLVPGCNK-------ITGKAGMLDEIINYVQSLQRQVEFLSMKLA	R	R	E	R	R	I	S	M	L	Q	K	K	M	L	I	I	Y	V	L	ooooooooooooooooooo	0:0:0:0	0	0	6
SlbHLH011	Solyc01g111130	1	G-box	14	VIII	-IAARKVQKADREKLRRDRLNEQFMELGKTLDPDRP-------KNDKASILSDTVQILKDLTAQVSRLKSEYA	-	I	E	K	R	L	N	F	L	G	P	K	I	L	T	V	I	L	L	xxooooooooxoooooxoo	2:0:1:1	2	4	7
SlbHLH012	Solyc02g062690	2	G-box	1	V	RRGQATDSHSLAERARREKISKKMKYLQDLVPGCNK-------VTGKAGMLDEIINYVQSLQKQVEFLSMKLA	R	R	E	R	R	I	S	M	L	Q	K	K	M	L	I	I	Y	V	L	ooooooooooooooooooo	0:0:0:0	0	0	6
SlbHLH013	Solyc02g076920	2	G-box	12	IX	KTIAALKSHSEAERRRRQRINAHLSTLRNLVPSSDK--------MDKAALLAEVVRQVKQLKETATHDSERFF	K	T	E	R	R	I	N	L	L	R	K	K	L	L	V	V	Q	V	L	oxooooooooooooooxoo	1:0:0:1	1	2	7
SlbHLH014	Solyc02g079970	2	G-box	14	VI	SGACASDSKAHREKMRRDKLNDRFQELSSILEPGKQP------KMDKSVILGDAVRMVVQLRDEAQKLKESNN	S	G	E	K	R	L	N	F	L	S	Q	K	I	L	A	V	M	V	L	xxoooooooxxoooooxoo	2:1:1:1	3	5	6
SlbHLH015	Solyc02g091810	2	G-box	13	IX	RTSVQAQDHVLAERKRRERLTQRFIALSTLIPNLKK--------LDKATVLGDAIQYIKELEEQVKTLEEKNK	R	T	E	R	R	L	T	F	L	S	K	K	V	L	A	I	Y	I	L	oxooooxooxooooooooo	1:2:0:0	2	3	6
SlbHLH016	Solyc02g091820	2	G-box	13	IX	RTPLQAQDHVLAERKRRERLTQYFVTLSTLIPNLKK--------LDKASILGDAITYIKQLEEQVKRLDEEAN	R	T	E	R	R	L	T	F	L	S	K	K	I	L	A	I	Y	I	L	oxooooxooxooooooooo	1:2:0:0	2	3	6
SlbHLH017	Solyc02g093280	2	G-box	5	I	KRSRAAEVHNLSEKRRRSRINEKMKALQKLIPNSNK--------TDKASMLDEAIEYLKQLQLQVQMLTMRNG	K	R	E	K	R	I	N	M	L	Q	K	K	M	L	A	I	Y	L	L	ooooooooooooooooooo	0:0:0:0	0	0	8
SlbHLH018	Solyc03g005350	3	G-box	3	I	RRGQATDPHSIAERLRRERISERIKALQELAPSCNK--------TDRAAMLDEILDYVKFLRLQVKVLSMSRL	R	R	E	R	R	I	S	I	L	Q	K	R	M	L	I	L	Y	V	L	oooooooooooxoooxooo	0:0:0:2	2	2	6
SlbHLH019	Solyc03g006910	3	G-box	19	IX	HFKLKKIIHRDIERQRRQEMAALYSSLRSLLPLQYVK-----GKRSVSDHMHEAANYIKEMQGNIKELEKRRD	H	F	E	R	R	M	A	Y	L	R	V	V	H	M	A	A	Y	I	M	xxooooxxooxxxxoxooo	2:2:1:4	7	9	9
SlbHLH020	Solyc03g034000	3	G-box	1	V	RRGQATDSHSLAERARREKISKKMKCLQDLVPGCNK-------VIGKAGMLDEIINYVQSLQKQVEFLSIKLA	R	R	E	R	R	I	S	M	L	Q	K	K	M	L	I	I	Y	V	L	ooooooooooooooooooo	0:0:0:0	0	0	6
SlbHLH021	Solyc03g095980	3	G-box	12	IX	GRESASRSHSEAEKRRRDRINAQLSTLRKLIPTWEK--------MDKAALLGSVVDHVKDLKDKTAEISNVLN	G	R	E	K	R	I	N	L	L	R	K	K	L	L	V	V	H	V	L	xoooooooooooooooooo	1:0:0:0	0	1	7
SlbHLH022	Solyc03g097820	3	G-box	1	I	RRGQATDSHSLAERVRREKISERMKILQSLVPGCDK-------VTGKALMLDEIINYVQSLQNQVEFLSMKLT	R	R	E	R	R	I	S	M	L	Q	K	K	M	L	I	I	Y	V	L	ooooooooooooooooooo	0:0:0:0	0	0	6
SlbHLH023	Solyc03g114720	3	G-box	16	IV	KPSTPRSKHSATEQRRRSKINDRFQMLRGIIPNSDQ-------KRDKASFLLEVIEYIHFLQEKVHKYEESYQ	K	P	E	Q	R	I	N	F	L	R	Q	K	F	L	V	I	Y	I	L	oxoxooooooxoxoooooo	2:0:1:1	2	4	7
SlbHLH024	Solyc03g115540	3	G-box	5	II	RRSRAAAVHNQSERRRRDRINQRMKALQRLVPNASK--------TDKASMLDEVIDYLKQLQAQVQLMSSTPR	R	R	E	R	R	I	N	M	L	Q	K	K	M	L	V	I	Y	L	L	ooooooooooooooooooo	0:0:0:0	0	0	8
SlbHLH025	Solyc03g116340	3	G-box	14	VIII	KKVPKRIHKAEREKMKREHLNELFLGLADALELSEQ-------MNGKASVLSEAARFVKDMLSQIKHMRTENT	K	K	E	K	K	L	N	F	L	A	Q	K	V	L	A	A	F	V	M	ooooxooooxxooooxxoo	1:1:1:2	4	5	10
SlbHLH026	Solyc03g119390	3	G-box	2	I	KRGQATDSHSLAERVRRGKINERLRCLQDIVPGCYK-------TMGMAGMLDEIINYVQSLQNQVEFLSMKLT	K	R	E	R	R	I	N	L	L	Q	K	M	M	L	I	I	Y	V	L	oooooooooooxooooooo	0:0:0:1	1	1	6
SlbHLH027	Solyc04g005130	4	G-box	1	I	RRGQATDSHSLAERARREKISDRMKILQDLVPGCNK-------VIGKALVLDEIINYVQSLQRQVEFLSMKLE	R	R	E	R	R	I	S	M	L	Q	K	K	V	L	I	I	Y	V	L	ooooooooooooooooooo	0:0:0:0	0	0	6
SlbHLH028	Solyc04g005280	4	G-box	16	IV	KASALRSKHSVTEQRRRSKINERFQILRDLIPHTDQ-------KRDTASFLLEVIQYVQYLQEKVQKYEGPYQ	K	A	E	Q	R	I	N	F	L	R	Q	T	F	L	V	I	Y	V	L	oxoxooooooxoxoooooo	2:0:1:1	2	4	7
SlbHLH029	Solyc04g006990	4	G-box	12	IX	KALAASKSHSEAERRRRERINNHLAKLRSLLPNTTK--------TDKASLLAEVIQHVKELKRQTSQIAQTNP	K	A	E	R	R	I	N	L	L	R	K	K	L	L	V	I	H	V	L	oxooooooooooooooooo	1:0:0:0	0	1	7
SlbHLH030	Solyc04g007300	4	G-box	2	I	KRGQATDSHSLAERLRREKINEKLRCLQELVPGCYK-------TMGMAVMLDVIINYVRSLQNQIDFLSMKLS	K	R	E	R	R	I	N	L	L	Q	K	M	M	L	I	I	Y	V	L	oooooooooooxooooooo	0:0:0:1	1	1	6
SlbHLH031	Solyc04g007430	4	G-box	5	I	PKASCVEMHKMNERRRRYKIAKKMKVLETLIPNCNK--------SDRASVLDQAIQHIQALQHQIQVMSMDRI	P	K	E	R	R	I	A	M	L	E	K	R	V	L	A	I	H	I	L	xoooooxooxoxooooooo	1:2:0:1	3	4	7
SlbHLH032	Solyc04g014360	4	G-box	12	IX	KAIAANKSHSEAERRRRKRINGHLATLRNLLPNTIK--------TDKASLLAEAVRCVRELKQTTSELGATTT	K	A	E	R	R	I	N	L	L	R	K	K	L	L	A	V	C	V	L	oxooooooooooooooxoo	1:0:0:1	1	2	7
SlbHLH033	Solyc04g076240	4	G-box	12	IX	KSKDAAVTHAVAERKRRERINSHLHTLKKLFPHLPK--------KDKPRVLTEAVTQLKELRKNVAQQLELSS	K	S	E	R	R	I	N	L	L	K	K	K	V	L	A	V	Q	L	L	oxooooooooooooooxoo	1:0:0:1	1	2	7
SlbHLH034	Solyc04g077480	4	G-box	2	I	KRGQATNSHSLAERVRRERISERMRLLQELVPGCNK-------ITGKAVMLDEIINYVQSLQQQVEFLSMKLA	K	R	E	R	R	I	S	M	L	Q	K	K	M	L	I	I	Y	V	L	ooooooooooooooooooo	0:0:0:0	0	0	6
SlbHLH035	Solyc04g078690	4	G-box	5	I	KRSRSAEVHNLSEKRRRSRINEKLKALQNLIPNSNK--------TDKASMLDEAIEYLKQLQLQVQILTLRNG	K	R	E	K	R	I	N	L	L	Q	K	K	M	L	A	I	Y	L	L	ooooooooooooooooooo	0:0:0:0	0	0	8
SlbHLH036	Solyc05g006650	5	G-box	1	I	RRGQATDSHSLAERARREKISERMKVLQDIVPGCNK-------VIGKALVLDEIINYIQSLQHQVEFLSMKLE	R	R	E	R	R	I	S	M	L	Q	K	K	V	L	I	I	Y	I	L	ooooooooooooooooooo	0:0:0:0	0	0	6
SlbHLH037	Solyc05g009640	5	G-box	13	IX	RSGEQALEHLLAERKRRKRISKLFVSLASLIPGLNK--------MDKASILEGAATLIRQLGERAKEDDHHQS	R	S	E	R	R	I	S	F	L	A	K	K	I	L	A	A	L	I	L	oxoooooooxoooooxxoo	1:1:0:2	3	4	6
SlbHLH038	Solyc05g009880	5	G-box	12	IX	KALAASKSHSEAERRRRERINNHLAKLRSLLPNTTK--------TDKASLLAEVIQHVKELKRQTSLISETSL	K	A	E	R	R	I	N	L	L	R	K	K	L	L	V	I	H	V	L	oxooooooooooooooooo	1:0:0:0	0	1	7
SlbHLH039	Solyc05g010610	5	G-box	1	I	RRGQATNSHSLAERIRREKISERMKYLQDLVPGCNK-------VTGKAVMLDEIINYVQSLQRQVEFLSMKLA	R	R	E	R	R	I	S	M	L	Q	K	K	M	L	I	I	Y	V	L	ooooooooooooooooooo	0:0:0:0	0	0	6
SlbHLH040	Solyc05g011810	5	G-box	16	IV	KANAIRSKHSVTEQRRRSKINERFQMLRNLIPHTDQ-------KRDTASFLFEVIQYVQYLQDTVQKYEGSYQ	K	A	E	Q	R	I	N	F	L	R	Q	T	F	L	V	I	Y	V	L	oxoxooooooxoxoooooo	2:0:1:1	2	4	7
SlbHLH041	Solyc06g008030	6	G-box	5	I	KKSRAAEVHNLSERKRRDRINEKMKALQELIPCCNK--------SDKASMLDEAIEYLKSLQLQVQMMATGCS	K	K	E	R	R	I	N	M	L	Q	K	K	M	L	A	I	Y	L	L	ooooooooooooooooooo	0:0:0:0	0	0	8
SlbHLH042	Solyc06g035490	6	G-box	19	IX	KKKHKKVMHREIERQRRQEMSTLYASLRQQLPLENIK-----GKRSTSDHILEAANYIEQLQKNVKNLEEKRE	K	K	E	R	R	M	S	Y	L	R	I	T	H	I	A	A	Y	I	L	oooooooxooxoxxoxooo	0:1:1:3	5	5	11
SlbHLH043	Solyc06g051260	6	G-box	12	IX	QQFSASRSHSEAEKRRRDRINAQLSTLRKLIPTSEK--------MDKAGLLRSVVEHVKDLEGKAKEMSNVLN	Q	Q	E	K	R	I	N	L	L	R	K	K	L	L	V	V	H	V	L	xxooooooooooooooooo	2:0:0:0	0	2	6
SlbHLH044	Solyc06g064580	6	G-box	13	IX	RSPLQSQDHLLAERKRRERFSQLFALLAKAIPQLKK--------LDKASILEDAIKYIGELQERVSSLEEAAR	R	S	E	R	R	F	S	F	L	A	K	K	I	L	A	I	Y	I	L	oxoooxoooxooooooooo	1:2:0:0	2	3	6
SlbHLH045	Solyc06g064590	6	G-box	13	IX	RSPQQAQDHVIAERKRREKMGDLFISLSKIVPGLKK--------LDKSSILGDTIEYMKELQEQVKLLEESKK	R	S	E	R	R	M	G	F	L	S	K	K	I	L	T	I	Y	M	L	oxooooxooxoooooooxo	1:2:0:1	3	4	6
SlbHLH046	Solyc06g069370	6	G-box	16	IV	-PNTPRSKHSATEQRRRSKINDRFLKLREIIPHSDQ-------KRDKASFLLEVIEYIQFLQEKVHKYEGSYQ	-	P	E	Q	R	I	N	F	L	R	Q	K	F	L	V	I	Y	I	L	xxoxooooooxoxoooooo	3:0:1:1	2	5	6
SlbHLH047	Solyc06g069600	6	G-box	5	II	KRSRRAAVHNQSERRRRDRINEKMKALQKLVPNASK--------TNKASMLEEVIKYLKQLQAQIQLISYAKN	K	R	E	R	R	I	N	M	L	Q	K	K	M	L	V	I	Y	L	L	ooooooooooooooooooo	0:0:0:0	0	0	9
SlbHLH048	Solyc06g072520	6	G-box	1	I	RRGQATDSHSLAERVRREKISERMKILQALVPGCDK-------VTGKALMLDEIINYVQSLQNQVEFLSMKLA	R	R	E	R	R	I	S	M	L	Q	K	K	M	L	I	I	Y	V	L	ooooooooooooooooooo	0:0:0:0	0	0	6
SlbHLH049	Solyc06g083170	6	G-box	1	I	RRGQATDSHSLAERVRREKISQRMKLLQDLVPGCNK-------VTGKALMLDEIINYVRSLQHQVEFLSMKLA	R	R	E	R	R	I	S	M	L	Q	K	K	M	L	I	I	Y	V	L	ooooooooooooooooooo	0:0:0:0	0	0	6
SlbHLH050	Solyc07g005400	7	G-box	3	I	RRGQATDPHSIAERLRRERIAERLKALQELVPNANK--------TDKASMLDEIIDYVKFLQLQVKVLSMSRL	R	R	E	R	R	I	A	L	L	Q	K	K	M	L	I	I	Y	V	L	ooooooxoooooooooooo	0:1:0:0	1	1	6
SlbHLH051	Solyc07g039570	7	G-box	14	IX	ALTSTQVHHMISERKRREKLNDSFQLLRSLLPPGTK--------KDKASVLASTTEYITCLKDQVEELSKKNE	A	L	E	R	R	L	N	F	L	R	K	K	V	L	T	T	Y	I	L	xxooooooooooooooooo	2:0:0:0	0	2	6
SlbHLH052	Solyc07g043580	7	G-box	5	I	RRSRAAEVHNLSERRRRDRINEKMKALQELLPHSTK--------TDKASMLDEAIEYLKSLQMQLQMMWMGSG	R	R	E	R	R	I	N	M	L	Q	K	K	M	L	A	I	Y	L	L	ooooooooooooooooooo	0:0:0:0	0	0	8
SlbHLH053	Solyc07g052670	7	G-box	14	VI	ECCSSPRSKACREKLRRDRLNERFLALSSVLDPGRPP------KTEKVAILSDAQRMLIELRTETQKLKESNE	E	C	E	K	R	L	N	F	L	S	P	K	I	L	A	Q	M	L	L	xxoooooooxxooooxxoo	2:1:1:2	4	6	6
SlbHLH054	Solyc07g053290	7	G-box	12	IX	KALIALKNHSEAERRRRERINGHLGTLRNLIPGTNK--------MDKAALLAKVIGHIKELRVNAAEATKGVL	K	A	E	R	R	I	N	L	L	R	K	K	L	L	V	I	H	I	L	oxooooooooooooooooo	1:0:0:0	0	1	7
SlbHLH055	Solyc08g008600	8	G-box	15	XI	RREMAMDVHVEAERKRREKLNHRFYALRSVVPYVSK--------MDKASLLGDAVTYINELKAKIKNLESKLI	R	R	E	R	R	L	N	F	L	R	K	K	L	L	A	V	Y	I	L	ooooooooooooooooooo	0:0:0:0	0	0	7
SlbHLH056	Solyc08g083170	8	G-box	15	XI	RKSTTAKNHVEAERQRREKLNHRFYALRSVVPNVSK--------MDKASLLADAVTYINELKAKVEELKAKIE	R	K	E	R	R	L	N	F	L	R	K	K	L	L	A	V	Y	I	L	ooooooooooooooooooo	0:0:0:0	0	0	7
SlbHLH057	Solyc09g057710	9	G-box	1	I	RRGQATDSHSLAERVRREKISERMKLLQDLVPGCNK-------VTGKALMLDEIINYVQSLQRQVEFLSMKLA	R	R	E	R	R	I	S	M	L	Q	K	K	M	L	I	I	Y	V	L	ooooooooooooooooooo	0:0:0:0	0	0	6
SlbHLH058	Solyc09g063010	9	G-box	5	I	KRSRAAEVHNLSERRRRDRINEKMKALQELIPRCNK--------TDKASMLDEAIEYLKSLQLQVQMMSMGCG	K	R	E	R	R	I	N	M	L	Q	K	K	M	L	A	I	Y	L	L	ooooooooooooooooooo	0:0:0:0	0	0	8
SlbHLH059	Solyc09g065820	9	G-box	3	I	RRGQATDPHSIAERLRRERIAERIRALQELVPSVNK--------TDRAVMLDEIVDYIKFLRLQVKVLSMSRL	R	R	E	R	R	I	A	I	L	Q	K	R	M	L	I	V	Y	I	L	ooooooxooooxooooooo	0:1:0:1	2	2	6
SlbHLH060	Solyc09g083220	9	G-box	3	I	RRGQATDPHSIAERLRRERISERIKALQELVPSCNK--------TDRAAMLDEILDYVKFLRLQVKVLSMSRL	R	R	E	R	R	I	S	I	L	Q	K	R	M	L	I	L	Y	V	L	oooooooooooxoooxooo	0:0:0:2	2	2	6
SlbHLH061	Solyc09g089870	9	G-box	14	VI	ESCSKQGNKACRERLRREKLNERFSDLCSVLEPGRPV------KTDKMAILGDAIRVLNQLKTESEEYKEMNQ	E	S	E	R	R	L	N	F	L	C	P	K	I	L	A	I	V	L	L	xxoooooooxxoooooooo	2:1:1:0	2	4	6
SlbHLH062	Solyc09g097870	9	G-box	1	I	RRGQATDAHSLAERVRREKISERMKLLQDLVPGCNK-------VTGKAVMLDEIINYVQSLQRQVEFLSMKLA	R	R	E	R	R	I	S	M	L	Q	K	K	M	L	I	I	Y	V	L	ooooooooooooooooooo	0:0:0:0	0	0	6
SlbHLH063	Solyc10g018510	10	G-box	5	II	KRCRVAATHNQSERKRRDKINQRLKTLQKLVPTSSK--------TDTASMLDEVIEYLKQLRAQVKAMSMMIH	K	R	E	R	R	I	N	L	L	Q	K	T	M	L	V	I	Y	L	L	ooooooooooooooooooo	0:0:0:0	0	0	8
SlbHLH064	Solyc10g078380	10	G-box	12	IX	SPESRAKNHKEAERRRRERINSHLHSLRTLLSCNSK--------LDKASLLAKVVQRVRELKEQTSQIMQSET	S	P	E	R	R	I	N	L	L	R	K	K	L	L	V	V	R	V	L	xxooooooooooooooxoo	2:0:0:1	1	3	8
SlbHLH065	Solyc10g079070	10	G-box	1	I	RRGQATDSHSLAERARREKINARMKLLQELVPGCNK-------ISGTAMVLDEIINHVQSLQRQVEFLSMRLA	R	R	E	R	R	I	N	M	L	Q	K	T	V	L	I	I	H	V	L	ooooooooooooooooooo	0:0:0:0	0	0	6
SlbHLH066	Solyc10g079650	10	G-box	19	IX	DQTVKKLNHNASERDRRKKINDLYSSLRSLLPPSDHM-----KKPSIPSTISKILKYIPELQSEVERLVQKKE	D	Q	E	R	R	I	N	Y	L	R	H	I	T	I	I	L	Y	I	L	xxoooooxooxxoxoxooo	2:1:1:3	5	7	6
SlbHLH067	Solyc10g079660	10	G-box	19	IX	DQTVKKLNHNASERDRRKKINSLYSSLRSLLPPSDHT-----KKLSIPSTVSRILKYIPELQSEVERLVQKKE	D	Q	E	R	R	I	N	Y	L	R	H	I	T	V	I	L	Y	I	L	xxoooooxooxxoooxooo	2:1:1:2	4	6	6
SlbHLH068	Solyc10g079680	10	G-box	19	IX	--MEKKLNHNASERNRRKKMNFLYSTLRSLLPPPTNKHQ--KKKLSFPATVSYVQEYIPELKKEIERLSKTKD	-	-	E	R	R	M	N	Y	L	R	N	F	T	V	V	Q	Y	I	L	xxoooooxooxxoooxooo	2:1:1:2	4	6	6
SlbHLH069	Solyc11g010340	11	G-box	21	IX	--HNQRMTHIAVERNRRRQMNDYLAVLRSLMPPSYAQ------RGDQASIVGGAINFVKELEQLLQFLEAHKQ	-	-	E	R	R	M	N	L	L	R	A	Q	I	V	A	I	F	V	L	xxooooooooxxooooxoo	2:0:1:2	3	5	6
SlbHLH070	Solyc12g010170	12	G-box	3	II	RRGQATDPHSIAERLRRERIAERMKSLQELVPNANK--------TDKASMLDEIIDYVRFLQLQVKVLSMSRL	R	R	E	R	R	I	A	M	L	Q	K	K	M	L	I	I	Y	V	L	ooooooxoooooooooooo	0:1:0:0	1	1	6
SlbHLH071	Solyc12g036470	12	G-box	2	I	KRGQATDSHSLAERVRRGKINERLRCLQDIVPGCYK-------SMGMAVMLDEIINYVQSLQNQVEFLSMKLS	K	R	E	R	R	I	N	L	L	Q	K	M	M	L	I	I	Y	V	L	oooooooooooxooooooo	0:0:0:1	1	1	6
SlbHLH072	Solyc12g098620	12	G-box	1	I	RRGQATDAHSLAERVRREKIGERMKFLQDLVPGCNK-------VTGKAVMLDEIINYVQSLQCQVEFLSMKLS	R	R	E	R	R	I	G	M	L	Q	K	K	M	L	I	I	Y	V	L	ooooooxoooooooooooo	0:1:0:0	1	1	6
SlbHLH073	Solyc00g050430	0	Non-G-box	17	IX	KMDGQPSKNLMAERRRRKRLNDRLSMLRSVVPKISK--------MDRTSILGDTIDYMKELLEKINNLQEEME	K	M	E	R	R	L	N	L	L	R	K	R	I	L	T	I	Y	M	L	oxoooooooooxoooooxo	1:0:0:2	2	3	6
SlbHLH074	Solyc01g020170	1	Non-G-box	20	IX	RKTSKHEVRKWTERERRKKMRTQFENLHALVPNLPA-------KADMSKIVYEAVNRIRKLKNTFKKLESQKL	R	K	E	R	R	M	R	F	L	H	A	M	I	V	A	V	R	I	L	oooooooooxxxooooxoo	0:1:1:2	4	4	9
SlbHLH075	Solyc01g067340	1	Non-G-box	19	X	KEAPLADDNMHKERNRRGKMAELYSLLQSLVPTISHI-----HKATREKIVAESIDYIKRLEEEVLRLKNLKK	K	E	E	R	R	M	A	Y	L	Q	H	R	I	V	S	I	Y	I	L	oxooooxxooxxooooooo	1:2:1:1	4	5	6
SlbHLH076	Solyc01g086870	1	Non-G-box	4	I	KRGCATHPRSIAERMRRTRISERMKKLQDLFPNMDK-------QTNTADMLDLAVDYIKDLQKQVQTLTDKKA	K	R	E	R	R	I	S	M	L	Q	K	T	M	L	A	V	Y	I	L	ooooooooooooooooooo	0:0:0:0	0	0	7
SlbHLH077	Solyc01g107970	1	Non-G-box	20	IX	RRASKHEVRKWTERERRKKMRTQFETLHALVPNLPA-------KADMSKIVYEAVNRIRKLKNTFKKLESQKL	R	R	E	R	R	M	R	F	L	H	A	M	I	V	A	V	R	I	L	oooooooooxxxooooxoo	0:1:1:2	4	4	9
SlbHLH078	Solyc02g063430	2	Non-G-box	17	IX	KMEGQPSKNLMAERRRRKRLNDRLSMLRSIVPKISK--------MDRTSILGDAIDYMKELLEKIHALREDDN	K	M	E	R	R	L	N	L	L	R	K	R	I	L	A	I	Y	M	L	oxoooooooooxoooooxo	1:0:0:2	2	3	6
SlbHLH079	Solyc02g078130	2	Non-G-box	19	IX	SSSCKAADRKTIEKNRRNQMKDLYMKLNSLV---HHDQHT-KEFLSLPDQLEEAANYIKKLQIDLEKMRLKKE	S	S	E	K	R	M	K	Y	L	N	H	L	Q	L	A	A	Y	I	L	xxooooxxoxxxxooxooo	2:3:1:3	7	9	6
SlbHLH080	Solyc02g079810	2	Non-G-box	17	IX	EVKEYKSKNLKAERNRRQKLSERLLQLRSLVPNITN--------MTKETIITDAITYIRELQMNVDNLSEQLL	E	V	E	R	R	L	S	L	L	R	N	K	I	I	A	I	Y	I	L	xxooooooooxooxooooo	2:0:1:1	2	4	7
SlbHLH081	Solyc02g091690	2	Non-G-box	17	IX	KVEGQPSKNLMAERRRRKRLNDRLSMLRSIVPKISK--------MDRTSILGDTIDYVKELLDKINRLHEENE	K	V	E	R	R	L	N	L	L	R	K	R	I	L	T	I	Y	V	L	oxoooooooooxooooooo	1:0:0:1	1	2	6
SlbHLH082	Solyc03g114230	3	Non-G-box	19	X	NTSPEKLDRKTQEKNRRIQMKYLSSKLFSLIPPHHHQYSA-KDMVTQQDQIDQAITYIEKLKERVDVLMRRKD	N	T	E	K	R	M	K	S	L	F	H	Q	Q	I	A	I	Y	I	L	xxooooxxoxxxxxooooo	2:3:1:3	7	9	6
SlbHLH083	Solyc03g118310	3	Non-G-box	17	IX	KKKGPPAKNLMAERRRRKKLNDRLYMLRSVVPKITK--------MDRASILGDAIKYLKELLHDINELHNELE	K	K	E	R	R	L	N	L	L	R	K	R	I	L	A	I	Y	L	L	oooooooooooxooooooo	0:0:0:1	1	1	8
SlbHLH084	Solyc05g005300	5	Non-G-box	17	IX	QKGPYQSKNLVTERKRRNRIKDGLFTLRALVPNITK--------MDKVAILGDSIDYINELQEKVKLYKIELN	Q	K	E	R	R	I	K	L	L	R	K	K	I	L	S	I	Y	I	L	xoooooxoooooooooooo	1:1:0:0	1	2	6
SlbHLH085	Solyc06g051550	6	Non-G-box	17	IX	GTRTDRSRTLISERKRRGRMKEKLYALRSLVPNITK--------MDKASIIGDAILYVQGLQTKAKKLKVEIA	G	T	E	R	R	M	K	L	L	R	K	K	I	I	A	I	Y	V	L	xxooooxooooooxooooo	2:1:0:1	2	4	7
SlbHLH086	Solyc06g065040	6	Non-G-box	4	I	KRGCATHPRSIAERVRRTRISDRIRKLQELVPNMDK-------QTNTADMLEEAVEYVKFLQRQIQELTEHQK	K	R	E	R	R	I	S	I	L	Q	K	T	M	L	A	V	Y	V	L	ooooooooooooooooooo	0:0:0:0	0	0	7
SlbHLH087	Solyc06g068870	6	Non-G-box	17	IX	KKKGLPAKNLMAERRRRKKLNDRLYMLRSVVPRISK--------MDRASILGDAIEYLKELLQKINDLHNELE	K	K	E	R	R	L	N	L	L	R	K	R	I	L	A	I	Y	L	L	oooooooooooxooooooo	0:0:0:1	1	1	8
SlbHLH088	Solyc07g062200	7	Non-G-box	19	IX	MVVEKKVMRRDVERQRRRDMAKLYQRLRLLIPSKYLM-----GKRSISDHLEEIVDYVKDLKKDIEELESKRE	M	V	E	R	R	M	A	Y	L	R	L	I	H	L	I	V	Y	V	L	xxooooxxooxxxoooooo	2:2:1:2	5	7	7
SlbHLH089	Solyc08g062780	8	Non-G-box	17	IX	NGKGPQSKNLMAERKRRKKLNERLYALRALVPKISK--------LDRASILGDAIEYVMELEKQVKDLQLEVE	N	G	E	R	R	L	N	L	L	R	K	R	I	L	A	I	Y	V	L	xxoooooooooxooooooo	2:0:0:1	1	3	6
SlbHLH090	Solyc08g081140	8	Non-G-box	15	IX	EVDDIDRNRVISERRRREKINERFMHLASMLPTSSK--------VDKISLLDETIEYMKELERRVQELEARSA	E	V	E	R	R	I	N	F	L	A	K	K	L	L	T	I	Y	M	L	xxoooooooxoooooooxo	2:1:0:1	2	4	6
SlbHLH091	Solyc09g018130	9	Non-G-box	20	IX	KGSLEHEIHISTERKRTKKIWILFETLRALIPNISA-------KADECTIIDKAVNHILKLKNTFEKLKRENL	K	G	E	R	R	I	W	F	L	R	A	E	I	I	A	V	H	I	L	oxooooxoooxxoxooooo	1:1:1:2	4	5	6
SlbHLH092	Solyc09g098110	9	Non-G-box	4	I	KRGCATHPRSIAERERRTRISGKLKKLQDLVPNMDK-------QTSYADMLDLAVQHIRTLQDQVQNLNTELE	K	R	E	R	R	I	S	L	L	Q	K	Y	M	L	A	V	H	I	L	oooooooooooxooooooo	0:0:0:1	1	1	7
SlbHLH093	Solyc10g008260	10	Non-G-box	19	IX	PPAGPKIERKYVEKNRRNYMKKLYNQLHSLIPT-----SK-ETIMTVPDQIDAAVNYIENLKMNLEMNNKYLE	P	P	E	K	R	M	K	Y	L	H	-	V	Q	I	A	V	Y	I	L	xxooooxxoxxxxxooooo	2:3:1:3	7	9	6
SlbHLH094	Solyc10g008270	10	Non-G-box	19	X	SKLAPKLERKYVEKNRRNHMKNLCNQLHSMLPT-HSSTSK-ETTMTVPDQIDAAVKHIETLKMNLEKNKKHLE	S	K	E	K	R	M	K	C	L	H	S	V	Q	I	A	V	H	I	L	xoooooxxoxxxxxooooo	1:3:1:3	7	8	7
SlbHLH095	Solyc10g079050	10	Non-G-box	4	I	KRGCATHPRSIAERVRRTRISERMRKLQELVPNMDK-------QTNTADMLDLAVEYIKGLQKQYKVLTDCRA	K	R	E	R	R	I	S	M	L	Q	K	T	M	L	A	V	Y	I	L	ooooooooooooooooooo	0:0:0:0	0	0	7
SlbHLH096	Solyc11g056650	11	Non-G-box	4	I	KRGCATHPRSIAERVRRTRISDRMRKLQELVPNMDK-------QTNTADMLDFAVDYIKELEKQVKILAERRA	K	R	E	R	R	I	S	M	L	Q	K	T	M	L	A	V	Y	I	L	ooooooooooooooooooo	0:0:0:0	0	0	7
SlbHLH097	Solyc12g088130	12	Non-G-box	17	IX	KVNGEPSKNLMAERRRRKRLNGRLSMLRSIVPKISK--------MDRTSILGDTIDYTKELLEKINNLQQEME	K	V	E	R	R	L	N	L	L	R	K	R	I	L	T	I	Y	T	L	oxoooooooooxoooooxo	1:0:0:2	2	3	6
SlbHLH098	Solyc12g100140	12	Non-G-box	4	I	KRGCATHPRSIAERVRRTRISERMRKLQELVPNMDK-------QTNTADMLDFAADYIKELETQVKALSETRS	K	R	E	R	R	I	S	M	L	Q	K	T	M	L	A	A	Y	I	L	oooooooooooooooxooo	0:0:0:1	1	1	7
SlbHLH099	Solyc02g090950	2	Non-E-box	11	XI	NVKISKDPQSVAARHRRERISERIRILQRLVPGGTK--------MDTASMLDEAVHYVKFLKKQLQSLEQAAV	N	V	A	R	R	I	S	I	L	Q	K	T	M	L	A	V	Y	V	L	xxxoooooooooooooooo	3:0:0:0	0	3	6
SlbHLH100	Solyc03g044460	3	Non-E-box	11	XI	NVKISKDPRSVAARHRREKISEKIRILQRLVPGGTK--------MDTASMLDEAVHYVKFLKKQLKSLEQATT	N	V	A	R	R	I	S	I	L	Q	K	T	M	L	A	V	Y	V	L	xxxoooooooooooooooo	3:0:0:0	0	3	7
SlbHLH101	Solyc03g120530	3	Non-E-box	6	I	KARVQHSSAQPSLKVRKEKLGDRITALHQLVSPFGK--------TDTASVLSEAIGYIRFLQAQIQALSSPYM	K	A	L	K	R	L	G	I	L	H	K	T	V	L	A	I	Y	I	L	oxxoooxooxooooooooo	2:2:0:0	2	4	6
SlbHLH102	Solyc04g080710	4	Non-E-box	6	I	KSRVDSRASCPPFKVRKEKLGDRIAALQQLVAPFGK--------TDTASVLMEAIGYIKFLQNQVETLSVPYM	K	S	F	K	R	L	G	I	L	Q	K	T	V	L	A	I	Y	I	L	oxxoooxoooooooooooo	2:1:0:0	1	3	6
SlbHLH103	Solyc06g070910	6	Non-E-box	7	X	SRRSRSSRHSGGSRISEDQINDLVNKLQQLLPELRNRS---SDKVSASRVLQDTCNYIKSLHREVDDLSDRLS	S	R	S	R	S	I	N	V	L	Q	N	A	V	L	T	C	Y	I	L	xoxoxooxooxxoooxooo	3:1:1:2	4	7	6
SlbHLH104	Solyc08g014120	8	Non-E-box	6	I	TPKRLKADMLISSKEKKEKFGERIVALQQLVSPYGK--------TDTASVLLEAMGYIKFLHEQVKVLSAPYL	T	P	S	K	K	F	G	I	L	Q	K	T	V	L	A	M	Y	I	L	xxxoxxxooooooooxooo	4:2:0:1	3	7	6
SlbHLH105	Solyc09g011170	9	Non-E-box	8	IX	KKRRRSGDSHKPRPRDRQLIQDRLKELRQLVPSGAK--------CSIDGLLDKTIKHMLFLRSVTDQADKLRF	K	K	R	P	D	I	Q	L	L	R	K	I	L	L	T	I	H	M	L	ooxxxoxooooxoooooxo	3:1:0:2	3	6	10
SlbHLH106	Solyc09g064920	9	Non-E-box	6	I	SKSSRKARAALSDRHRRMKIAERIDALGELFSCSKQ--------GGKASQMDEIIDHIKYLQFQMKDLSRSRL	S	K	D	R	R	I	A	I	L	G	Q	K	Q	M	I	I	H	I	L	xoxoooxoooxoxxooooo	2:1:1:2	4	6	8
SlbHLH107	Solyc09g066280	9	Non-E-box	8	IX	KKRARPGESCRPRPRDRQLIQDRIKELRDLVPNGSK--------CSIDSLLERTIKHMLFMQSVTKHADKLSK	K	K	R	P	D	I	Q	I	L	R	K	I	L	L	T	I	H	M	M	ooxxxoxooooxoooooxo	3:1:0:2	3	6	8
SlbHLH108	Solyc11g068960	11	Non-E-box	8	IX	RKRLKPGENPRPRPKDRQMIQDRVKELREIVPNGAK--------CSIDALLERTIKHMLFLQSVTKHADKLKQ	R	K	R	P	D	I	Q	V	L	R	K	I	L	L	T	I	H	M	L	ooxxxoxxoooxoooooxo	3:2:0:2	4	7	8
SlbHLH109	Solyc12g042010	12	Non-E-box	8	XI	SKIRNRSLLLKKKKKRRRRSSDEFGELRKIVPGGQL--------MDFYNLLDETADYINSLTSQVHVMKNILN	S	K	K	K	R	S	S	F	L	R	L	F	L	L	T	A	Y	I	L	xoxooxooooxxoooxooo	2:1:1:2	4	6	10
SlbHLH110	Solyc12g087850	12	Non-E-box	21	IX	--KDERMIHIAMKRNQRKQMNNYLTLLQSLISSSHVQ------RADQASIIGGAINFVKELEHNLQTLRSNCS	-	-	K	R	Q	M	N	L	L	Q	V	Q	I	I	A	I	F	V	L	xxxoxoooooxxoxooxoo	4:0:1:3	4	8	6
SlbHLH111	Solyc01g014910	1	Non-DNA-binding	20	IX	REGLEHEIHIWTERERTKKIGILFETLRALIPNISA-------KADECTIIDEAVNHILKLKNTFEKLKQKKL	R	E	E	R	R	I	G	F	L	R	A	E	I	I	A	V	H	I	L	oxooooxoooxxoxooooo	1:1:1:2	4	5	5
SlbHLH112	Solyc01g080050	1	Non-DNA-binding	21	VIII	------MSHIAVERNRRRQMNENLKVLRSLTPCFYIK------RGDQASIIAGVIEFIKELHLVLQSLEAKKR	-	-	E	R	R	M	N	L	L	R	I	Q	I	I	V	I	F	I	L	xxooooooooxxoxooxoo	2:0:1:3	4	6	4
SlbHLH113	Solyc01g096050	1	Non-DNA-binding	15	XI	NGREEPLNHVEAERQRREKLNQRFYALRAVVPNISK--------MDKASLLGDAIAYITELQKKLRDMESERE	N	G	E	R	R	L	N	F	L	R	K	K	L	L	A	I	Y	I	L	xxooooooooooooooooo	2:0:0:0	0	2	5
SlbHLH114	Solyc01g096370	1	Non-DNA-binding	15	XI	DAHMAALNHVEAERQRREKLNHRFYALRSVVPNVSR--------MDKASLLSDAVSYINQLKAKVDELELQLI	D	A	E	R	R	L	N	F	L	R	R	K	L	L	A	V	Y	I	L	xxooooooooooooooooo	2:0:0:0	0	2	5
SlbHLH115	Solyc01g098720	1	Non-DNA-binding	21	IX	--ENQRITHIAVERNRRKQMNDYLSVLRTLMPESYVQ------RGDQASIVSGAINYVKELEQQLQFLSGKKH	-	-	E	R	R	M	N	L	L	R	V	Q	I	V	A	I	Y	V	L	xxooooooooxxooooooo	2:0:1:1	2	4	5
SlbHLH116	Solyc01g107140	1	Non-DNA-binding	10	I	NRGSATDPQSLYARKRRERINERLRILQSLVPNGTK--------VDISTMLEEAVQYVKFLQLQIKLLSSDDL	N	R	A	R	R	I	N	L	L	Q	K	I	M	L	A	V	Y	V	L	xoxooooooooxooooooo	2:0:0:1	1	3	5
SlbHLH117	Solyc01g107490	1	Non-DNA-binding	6	II	TKMVENSNVTTHAKVKKEKLGERITALQQLVSPFGK--------TDTASVLHEAMGYIRFLHDQVHVLCSPYL	T	K	A	K	K	L	G	I	L	Q	K	T	V	L	A	M	Y	I	L	xoxoxoxooooooooxooo	3:1:0:1	2	5	5
SlbHLH118	Solyc02g070880	2	Non-DNA-binding	7	XI	FRESSGSSTSNCSERKRRKLKKMVKALKGIVPGASR--------MNTVTVLDEAVRYLKSLKVEVQKLGVDNL	F	R	S	E	K	L	K	V	L	K	R	T	V	L	A	V	Y	L	L	xoxxxoxxooooooooooo	4:2:0:0	2	6	4
SlbHLH119	Solyc02g079760	2	Non-DNA-binding	6	I	RARIETPSPLPTFKVRKEKLGDRITALQQLVSPFGK--------TDTASVLHEAIEYIKFLHDQVNALSTPYL	R	A	F	K	R	L	G	I	L	Q	K	T	V	L	A	I	Y	I	L	oxxoooxoooooooooooo	2:1:0:0	1	3	5
SlbHLH120	Solyc02g084880	2	Non-DNA-binding	6	I	SRVTSQSPSTLMLKVRKEKLGDRISALHRLVAPFGK--------TDTASVLTEAIGYIQFLQDQILTLSMPYS	S	R	L	K	R	L	G	I	L	H	K	T	V	L	A	I	Y	I	L	xoxoooxooxooooooooo	2:2:0:0	2	4	4
SlbHLH121	Solyc02g091440	2	Non-DNA-binding	10	I	NSIGTKDPQSIAAKNRRERISERLKILQELVPNGSK--------VDLVTMLEKAIGYVKFLQLQVKVLATDEF	N	S	A	K	R	I	S	L	L	Q	K	L	M	L	A	I	Y	V	L	xxxooooooooxooooooo	3:0:0:1	1	4	4
SlbHLH122	Solyc02g091800	2	Non-DNA-binding	13	IX	IPSVELQDHIIAERKRREKLSQRFVALSTILPGLKK--------VDKASILEQAIKHVKDLKEKVQLLEEEKK	I	P	E	R	R	L	S	F	L	S	K	K	I	L	A	I	H	V	L	xxoooooooxooooooooo	2:1:0:0	1	3	5
SlbHLH123	Solyc03g007410	3	Non-DNA-binding	21	IX	--IENKISHITVERNRRKQMNEHLSVLRTLMPCFYAK------RGDQASIIGGVVDYINELQQVLQSLEAKKQ	-	-	E	R	R	M	N	L	L	R	A	Q	I	I	V	V	Y	I	L	xxooooooooxxoxooooo	2:0:1:2	3	5	5
SlbHLH124	Solyc03g031450	3	Non-DNA-binding	6	I	RQRIETPSSLPTFKVRKEKLGDRITALQQLVSPFGK--------TDTASVLQEAIEYINFLHDQVNVFSNRYM	R	Q	F	K	R	L	G	I	L	Q	K	T	V	L	A	I	Y	I	L	oxxoooxoooooooooooo	2:1:0:0	1	3	5
SlbHLH125	Solyc03g121240	3	Non-DNA-binding	11	XI	NVKISTDPQTVAARQRRERISERIRVLQRLVPGGSK--------MDTASMLDEAANYLKFLRTQVKALEAIGQ	N	V	A	R	R	I	S	I	L	Q	K	T	M	L	A	A	Y	L	L	xxxooooooooooooxooo	3:0:0:1	1	4	4
SlbHLH126	Solyc04g005220	4	Non-DNA-binding	1	II	QPAELAKEQNLNSILRREKISERMKFLQDLVPGCNKREPVISQVTGKAVMLDEIINYVQSLQRQVEMKLATIN	Q	P	S	I	R	I	S	M	L	Q	K	K	M	L	I	I	Y	V	L	xxxxooooooooooooooo	4:0:0:0	0	4	3
SlbHLH127	Solyc04g074810	4	Non-DNA-binding	21	IX	--ENQRMTHIAVERNRRKQMNEYLAVIRSLMPPSYVQ------RGDQASIIGGAINFVKELEHHLQTLEAQKR	-	-	E	R	R	M	N	L	I	R	V	Q	I	I	A	I	F	V	L	xxooooooxoxxoxooxoo	2:1:1:3	5	7	5
SlbHLH128	Solyc04g076030	4	Non-DNA-binding	7	XI	QDSGAPDSPSGKKRLRKDKIRETISILQEIIPGGKG--------KDSMVVIDEAIHYLRSLKMKAKSLGLDSL	Q	D	K	R	R	I	R	I	L	Q	G	S	V	I	A	I	Y	L	L	xxxoooooooxxoxooooo	3:0:1:2	3	6	5
SlbHLH129	Solyc04g077960	4	Non-DNA-binding	10	I	SRGAATDPQSLYARRRRERINERLRILQNLVPNGTK--------VDISTMLEEAVTYVKFLQLQIKLLSSDEL	S	R	A	R	R	I	N	L	L	Q	K	I	M	L	A	V	Y	V	L	xoxooooooooxooooooo	2:0:0:1	1	3	5
SlbHLH130	Solyc04g078790	4	Non-DNA-binding	11	XI	NVKISTDPQSVAARHRRERISERIRILQRLVPGGTK--------MDTASMLDEAIHYVKFLKNQVQSLERAGA	N	V	A	R	R	I	S	I	L	Q	K	T	M	L	A	I	Y	V	L	xxxoooooooooooooooo	3:0:0:0	0	3	5
SlbHLH131	Solyc05g007210	5	Non-DNA-binding	7	IX	----MSSRRSR-SRISDDQIADLVSKLQQLIPEIRNRR---SDKVSASKVLQETCNYIRNLHREVDGLSERLS	-	-	S	R	S	I	A	V	L	Q	N	A	V	L	T	C	Y	I	L	xxxoxoxxooxxoooxooo	4:2:1:2	5	9	4
SlbHLH132	Solyc05g014590	5	Non-DNA-binding	17	IX	PEGSQSSKNIVSERIRRNKLKEKLFALRALVPKITK--------MDKASIVKDAIEYIVKLQKQDRRIRGEIS	P	E	E	R	R	L	K	L	L	R	K	K	I	V	A	I	Y	I	L	xxooooxoooooooooooo	2:1:0:0	1	3	4
SlbHLH133	Solyc05g050560	5	Non-DNA-binding	15	XI	NGREEPLNHVEAERQRREKLNQRFYALRAVVPNISK--------MDKASLLGDAIAHITDMQKRIRDAEYKLE	N	G	E	R	R	L	N	F	L	R	K	K	L	L	A	I	H	I	M	xxooooooooooooooooo	2:0:0:0	0	2	5
SlbHLH134	Solyc05g053660	5	Non-DNA-binding	21	IX	--ESQRMTHIAVERNRRKQMNEHLRVLRSLMPGSYVQ------RGDQASIIGGAIEFVRELEQLLQCLESQKR	-	-	E	R	R	M	N	L	L	R	V	Q	I	I	A	I	F	V	L	xxooooooooxxoxooxoo	2:0:1:3	4	6	5
SlbHLH135	Solyc06g050840	6	Non-DNA-binding	18	VII	--------MVSREQKRASVLHDKLQLLRSITKSHA---------LSESSIIVDASKYIQELKHKVERLNQDIT	-	-	E	Q	R	L	H	L	L	R	-	E	I	I	A	S	Y	I	L	xxoxooxoooxxoxoxooo	3:1:1:3	5	8	3
SlbHLH136	Solyc06g062460	6	Non-DNA-binding	11	XI	NVRISMDPQTAAARRRREKISERIRILQKLVPGGSN--------MDTASMLDEAANYLKFLRTQVNAFESFGF	N	V	A	R	R	I	S	I	L	Q	N	T	M	L	A	A	Y	L	L	xxxoooooooxooooxooo	3:0:1:1	2	5	5
SlbHLH137	Solyc06g066580	6	Non-DNA-binding	6	I	KARVQQSSAQPSLKVRKEKLGDRVTSLHQLVSPFGK--------TDTASVLSEAIGYIRFLQAQIQALSSPYL	K	A	L	K	R	L	G	V	L	H	K	T	V	L	A	I	Y	I	L	oxxoooxxoxooooooooo	2:3:0:0	3	5	5
SlbHLH138	Solyc06g083980	6	Non-DNA-binding	15	XI	NGREEALNHVEAERQRREKLNQRFYALRAVVPNISK--------MDKASLLGDAIAYITDLQARIRVLDAEKE	N	G	E	R	R	L	N	F	L	R	K	K	L	L	A	I	Y	I	L	xxooooooooooooooooo	2:0:0:0	0	2	5
SlbHLH139	Solyc07g018010	7	Non-DNA-binding	17	IX	SQSSMASKNIVSERNRRKKLNERLFALRAVVPNISK--------MDKASIIKDAIDYIEELHNQERRIRGEIS	S	Q	E	R	R	L	N	L	L	R	K	K	I	I	A	I	Y	I	L	xxoooooooooooxooooo	2:0:0:1	1	3	4
SlbHLH140	Solyc07g020960	7	Non-DNA-binding	6	I	KARVQPSSTQSTFKVRKEKLGDRITALHQLVSPFGK--------TDTASVLLEAIGYVRFLQSQIEALSLPYL	K	A	F	K	R	L	G	I	L	H	K	T	V	L	A	I	Y	V	L	oxxoooxooxooooooooo	2:2:0:0	2	4	5
SlbHLH141	Solyc07g052930	7	Non-DNA-binding	9	XI	LLKNRQPYSSSTTRLRRQKLSEKIRCLEKLLPWDKK--------MDTSTMLEEAYKYVKFLQAQIDVLQSMPP	L	L	T	R	R	L	S	I	L	E	K	T	M	L	A	Y	Y	V	L	xxxooooooxoooooxooo	3:1:0:1	2	5	5
SlbHLH142	Solyc07g063830	7	Non-DNA-binding	6	I	RPRNEAPSPLPAFKVRKEKMGDRITALQQLVSPFGK--------TDTASVLSEAIEYIKFLHDQVNVLSTPYM	R	P	F	K	R	M	G	I	L	Q	K	T	V	L	A	I	Y	I	L	oxxoooxoooooooooooo	2:1:0:0	1	3	5
SlbHLH143	Solyc07g064040	7	Non-DNA-binding	14	VI	ESCAPTSSKACREKLRRDRLNDKFMELGALLEPGRPP------KTDKSAILVDAVRLVTQLRDEAQKLKDSNL	E	S	E	K	R	L	N	F	L	G	P	K	I	L	A	V	L	V	L	xxooooooooxoooooxoo	2:0:1:1	2	4	5
SlbHLH144	Solyc08g075090	8	Non-DNA-binding	9	XI	NNEKKMSAQSMAARQRRKKISDKTQELGKLIPGGHR--------MNTAEMLQATYKYIKLLQAQAGILAFIGS	N	N	A	R	R	I	S	T	L	G	R	T	M	L	T	Y	Y	I	L	xxxooooxoooooooxooo	3:1:0:1	2	5	5
SlbHLH145	Solyc08g075110	8	Non-DNA-binding	9	XI	NNEKKMSAQSMAARQRRKKISDKTQELGKLIPGGHR--------MNTAEMLQATYKYIKLLQAQAGILAFIGS	N	N	A	R	R	I	S	T	L	G	R	T	M	L	T	Y	Y	I	L	xxxooooxoooooooxooo	3:1:0:1	2	5	5
SlbHLH146	Solyc08g076820	8	Non-DNA-binding	21	IX	--ENQRMTHIAVERNRRKQMNEHLSVLRSLMPESYVQ------RGDQASIVGGAIEFVKELEHILQSLEAQKF	-	-	E	R	R	M	N	L	L	R	V	Q	I	V	A	I	F	V	L	xxooooooooxxooooxoo	2:0:1:2	3	5	5
SlbHLH147	Solyc08g076930	8	Non-DNA-binding	15	XI	NGREEPLNHVEAERQRREKLNQRFYALRAVVPNVSK--------MDKASLLGDAISYINELKSKLQNTESDKE	N	G	E	R	R	L	N	F	L	R	K	K	L	L	A	I	Y	I	L	xxooooooooooooooooo	2:0:0:0	0	2	5
SlbHLH148	Solyc09g005070	9	Non-DNA-binding	10	XI	VMKLSTDPQSIAARERRHRISDRFKILQSLVPGGSK--------MDTVTMLEEAIHYVKFLKTQIWLHQTMVN	V	M	A	R	R	I	S	F	L	Q	K	T	M	L	A	I	Y	V	L	xxxoooooooooooooooo	3:0:0:0	0	3	4
SlbHLH149	Solyc09g018150	9	Non-DNA-binding	20	IX	RGGLNHDLHIWMARQRTMKIGIFFNTLRALISNIPA-------KADKSTIVEKAVNHIQKLQNTLEKLEQEKL	R	G	A	R	R	I	G	F	L	R	A	K	I	V	A	V	H	I	L	oxxoooxoooxoooooooo	2:1:1:0	2	4	5
SlbHLH150	Solyc09g065100	9	Non-DNA-binding	15	XI	QQEETSGNHVLAERRRREKLNERFIILRSLVPFVTK--------MDKASILGDTIEYVKQLRKKVQDLEARDR	Q	Q	E	R	R	L	N	F	L	R	K	K	I	L	T	I	Y	V	L	xxooooooooooooooooo	2:0:0:0	0	2	5
SlbHLH151	Solyc09g091760	9	Non-DNA-binding	21	IX	--ENQRMTHIEVERNRRKQMNEHLHVLRSLMPSSYVQ------RGDQASIVGGAIEFVRELEQLLQCLESQKR	-	-	E	R	R	M	N	L	L	R	V	Q	I	V	A	I	F	V	L	xxooooooooxxooooxoo	2:0:1:2	3	5	5
SlbHLH152	Solyc10g006510	10	Non-DNA-binding	14	VI	ESCTSSSSKACREKLRREKLNEKFMELAVLLEPSRPP------KTDKSAILVDAVRVVTQLRGEAQKLKDSNL	E	S	E	K	R	L	N	F	L	A	P	K	I	L	A	V	V	V	L	xxoooooooxxoooooooo	2:1:1:0	2	4	5
SlbHLH153	Solyc10g006640	10	Non-DNA-binding	6	I	RPRNETSTPSPIIKVRKEKMGDRITALQQLVSPFGK--------TDTASVLSEAIEYIKFLHDQIGALSAPYM	R	P	I	K	R	M	G	I	L	Q	K	T	V	L	A	I	Y	I	L	oxxoooxoooooooooooo	2:1:0:0	1	3	5
SlbHLH154	Solyc10g009270	10	Non-DNA-binding	15	XI	EICETQGNHVEAERQRREKLNSRFYALREVVPNVTK--------MDKATLLSDAVTYITQLKAKVDELESKLH	E	I	E	R	R	L	N	F	L	R	K	K	L	L	A	V	Y	I	L	xxooooooooooooooooo	2:0:0:0	0	2	4
SlbHLH155	Solyc10g009290	10	Non-DNA-binding	15	XI	ATRETPLNHVEAERQRREKLNHRFYALRSVVPHVTK--------MDKASLLSDAVSYINELKSKVAELETQLT	A	T	E	R	R	L	N	F	L	R	K	K	L	L	A	V	Y	I	L	xxooooooooooooooooo	2:0:0:0	0	2	5
SlbHLH156	Solyc10g049720	10	Non-DNA-binding	10	I	SRGSATDPQSMYARKRRERINERLKTLQSLIPNGTK--------VDISTMLEEAVQYVKFLQLQIKLLSSDDL	S	R	A	R	R	I	N	L	L	Q	K	I	M	L	A	V	Y	V	L	xoxooooooooxooooooo	2:0:0:1	1	3	5
SlbHLH157	Solyc10g049780	10	Non-DNA-binding	10	I	SRGSATDSQSLYARKRREKINQRLRILQSLVPNGTK--------VDISTMLEEAVQYVKFLQLQIKLLSSDDL	S	R	A	R	R	I	N	L	L	Q	K	I	M	L	A	V	Y	V	L	xoxooooooooxooooooo	2:0:0:1	1	3	5
SlbHLH158	Solyc11g005780	11	Non-DNA-binding	11	XI	NVRISNDPQSVAARLRRERISEKIRILQRLVPGGTK--------MDTASMLDEAIRYVKFLKRQIRQLQSSNH	N	V	A	R	R	I	S	I	L	Q	K	T	M	L	A	I	Y	V	L	xxxoooooooooooooooo	3:0:0:0	0	3	4
SlbHLH159	Solyc12g088790	12	Non-DNA-binding	11	XI	NVKISSDPQSVAARHRRERISEKIRILQRLVPGGTK--------MDTASMLDEAIHYMKFLKKQVQSLEKVEI	N	V	A	R	R	I	S	I	L	Q	K	T	M	L	A	I	Y	M	L	xxxooooooooooooooxo	3:0:0:1	1	4	5
