# Supplementary material for: Genome-wide identification and characterization of the bHLH gene family in tomato
Source: BMC Genomics. 2015 Jan 22;16(1):9. doi: 10.1186/s12864-014-1209-2 (PMC4312455; doi:10.1186/s12864-014-1209-2)
Supplement: Additional file 2: — The distribution ratio of SlbHLH genes on chromosome of tomato. [file 12864_2014_1209_MOESM2_ESM.xls]

## Sheet: Additional file 2
Additional file 2. The distribution ratio of SlbHLH genes on chromosome of tomato
Chr.	Number of genes	Number of SlbHLH genes	Percentage of SlbHLH genes in the chromosome (%)
0	887	1	0.11
1	4293	22	0.51
2	3348	16	0.48
3	3351	16	0.48
4	2742	15	0.55
5	2418	10	0.41
6	2813	17	0.6
7	2493	11	0.44
8	2460	9	0.37
9	2510	15	0.6
10	2546	15	0.59
11	2385	4	0.17
12	2481	8	0.32
