# Supplementary material for: Genome-wide identification and characterization of the bHLH gene family in tomato
Source: BMC Genomics. 2015 Jan 22;16(1):9. doi: 10.1186/s12864-014-1209-2 (PMC4312455; doi:10.1186/s12864-014-1209-2)
Supplement: Additional file 3: — The duplication of SlbHLHs with low- and high-stringency. [file 12864_2014_1209_MOESM3_ESM.xls]

## Sheet: Additional file 3
Additional file 3. The duplication of SlbHLHs with low- and high-stringency
Duplicated type	Group for duplicated genes	SlbHLH ID
Low-stringency duplicated genes	Group1	SlbHLH001	SlbHLH012	SlbHLH027	SlbHLH039	SlbHLH010	SlbHLH020	SlbHLH022	SlbHLH048	SlbHLH026	SlbHLH030	SlbHLH071	SlbHLH036	SlbHLH034	SlbHLH049	SlbHLH057	SlbHLH062	SlbHLH072	SlbHLH065
	Group2	SlbHLH124	SlbHLH104	SlbHLH142	SlbHLH153	SlbHLH117	SlbHLH119	SlbHLH102	SlbHLH140
	Group3	SlbHLH111	SlbHLH008	SlbHLH091	SlbHLH002	SlbHLH009	SlbHLH149
	Group4	SlbHLH148	SlbHLH121	SlbHLH125	SlbHLH136	SlbHLH158
	Group5	SlbHLH018	SlbHLH059	SlbHLH060	SlbHLH050	SlbHLH070
	Group6	SlbHLH073	SlbHLH078	SlbHLH081	SlbHLH097
	Group7	SlbHLH116	SlbHLH156	SlbHLH157	SlbHLH129
	Group8	SlbHLH014	SlbHLH152	SlbHLH053	SlbHLH143
	Group9	SlbHLH114	SlbHLH154	SlbHLH155
	Group10	SlbHLH123	SlbHLH112	SlbHLH146
	Group11	SlbHLH127	SlbHLH069	SlbHLH110
	Group12	SlbHLH076	SlbHLH086
	Group13	SlbHLH113	SlbHLH133
	Group14	SlbHLH016	SlbHLH015
	Group15	SlbHLH021	SlbHLH043
	Group16	SlbHLH023	SlbHLH046
	Group17	SlbHLH083	SlbHLH087
	Group18	SlbHLH028	SlbHLH040
	Group19	SlbHLH132	SlbHLH139
	Group20	SlbHLH134	SlbHLH151
	Group21	SlbHLH041	SlbHLH058
	Group22	SlbHLH055	SlbHLH056
	Group23	SlbHLH067	SlbHLH066
	Group24	SlbHLH101	SlbHLH137
	Group25	SlbHLH131	SlbHLH103
	Group26	SlbHLH094	SlbHLH093
High-stringency duplicated genes	Group27	SlbHLH099	SlbHLH100
	Group28	SlbHLH130	SlbHLH159
	Group29	SlbHLH038	SlbHLH029
	Group30	SlbHLH144	SlbHLH145
	Group31	SlbHLH077	SlbHLH074
Note: Low-stringency duplication (protein pairs with ≥ 30% identity and covering ≥ 70% protein length) and high-stringency duplication (protein pairs with ≥ 50% identity and covering ≥ 90% protein length)
