# Supplementary material for: Genome-wide identification and characterization of the bHLH gene family in tomato
Source: BMC Genomics. 2015 Jan 22;16(1):9. doi: 10.1186/s12864-014-1209-2 (PMC4312455; doi:10.1186/s12864-014-1209-2)
Supplement: Additional file 4: — Segmental duplication analysis for SlbHLH genes in whole tomato genome. [file 12864_2014_1209_MOESM4_ESM.xls]

## Sheet: Additional file 4
Additional file 4. Segmental duplication analysis for SlbHLH genes in whole tomato genome
Region 1					Region 2				Strand	Segment length
SlbHLH	GeneID_1	Chr. _1	Start_1	End_1	GeneID_2	Chr. _2	Start_2	End_2
SlbHLH120	Solyc02g084880	chr02	42526453	42527510	no gene	chr10	58816003	58817123	-	1058
SlbHLH120	Solyc02g084880	chr02	42526462	42527496	Solyc06g074400	chr06	42413195	42414294	+	1035
SlbHLH149	Solyc09g018150	chr09	13299613	13310548	Solyc01g014960	chr01	16198432	16209409	+	10936
SlbHLH058	Solyc09g063010	chr09	56528663	56529809	no gene	chr01	4145131	4146280	-	1147
SlbHLH058	Solyc09g063010	chr09	56528318	56529858	no gene	chr01	12046183	12047672	+	1541
SlbHLH058	Solyc09g063010	chr09	56527919	56529120	no gene	chr01	18493777	18494977	+	1202
SlbHLH058	Solyc09g063010	chr09	56528674	56529859	no gene	chr01	23587697	23588882	-	1186
SlbHLH058	Solyc09g063010	chr09	56527921	56529860	no gene	chr01	29964105	29966046	+	1940
SlbHLH058	Solyc09g063010	chr09	56527919	56529126	no gene	chr01	69328087	69329291	-	1208
SlbHLH058	Solyc09g063010	chr09	56528661	56529860	no gene	chr01	69328095	69329292	-	1200
SlbHLH058	Solyc09g063010	chr09	56527919	56529118	no gene	chr02	15300902	15302078	-	1200
SlbHLH058	Solyc09g063010	chr09	56528662	56529860	no gene	chr02	15300902	15302078	-	1199
SlbHLH058	Solyc09g063010	chr09	56527919	56529118	no gene	chr02	17340155	17341351	-	1200
SlbHLH058	Solyc09g063010	chr09	56527919	56529860	no gene	chr02	19081261	19083200	+	1942
SlbHLH058	Solyc09g063010	chr09	56527919	56529118	no gene	chr02	19769459	19770654	-	1200
SlbHLH058	Solyc09g063010	chr09	56527919	56529120	no gene	chr02	21335914	21337117	+	1202
SlbHLH058	Solyc09g063010	chr09	56528661	56529861	no gene	chr03	10226329	10227533	+	1201
SlbHLH058	Solyc09g063010	chr09	56527919	56529860	no gene	chr03	35579576	35581521	+	1942
SlbHLH058	Solyc09g063010	chr09	56527919	56529120	no gene	chr04	5378406	5379603	-	1202
SlbHLH058	Solyc09g063010	chr09	56528662	56529860	no gene	chr04	5378408	5379603	-	1199
SlbHLH058	Solyc09g063010	chr09	56527918	56529120	no gene	chr04	21160211	21161410	+	1203
SlbHLH058	Solyc09g063010	chr09	56528662	56529860	no gene	chr04	21160212	21161408	+	1199
SlbHLH058	Solyc09g063010	chr09	56527919	56529119	no gene	chr04	21641263	21642461	+	1201
SlbHLH058	Solyc09g063010	chr09	56528661	56529860	no gene	chr04	42644365	42645570	+	1200
SlbHLH058	Solyc09g063010	chr09	56527919	56529119	no gene	chr04	42644366	42645571	+	1201
SlbHLH058	Solyc09g063010	chr09	56527944	56529118	no gene	chr05	12339486	12340655	-	1175
SlbHLH058	Solyc09g063010	chr09	56528274	56529860	no gene	chr05	14622205	14623769	-	1587
SlbHLH058	Solyc09g063010	chr09	56528662	56529819	no gene	chr05	14623781	14624936	-	1158
SlbHLH058	Solyc09g063010	chr09	56527919	56529119	no gene	chr05	38884116	38885312	+	1201
SlbHLH058	Solyc09g063010	chr09	56527919	56529860	no gene	chr06	11759547	11761484	+	1942
SlbHLH058	Solyc09g063010	chr09	56528682	56529860	no gene	chr06	23972597	23973768	+	1179
SlbHLH058	Solyc09g063010	chr09	56527917	56529860	no gene	chr06	30681922	30683861	-	1944
SlbHLH058	Solyc09g063010	chr09	56528662	56529858	no gene	chr06	36895937	36897138	-	1197
SlbHLH058	Solyc09g063010	chr09	56528662	56529862	no gene	chr07	29630737	29631937	+	1201
SlbHLH058	Solyc09g063010	chr09	56527915	56529866	no gene	chr07	52673574	52675527	+	1952
SlbHLH058	Solyc09g063010	chr09	56527921	56529119	no gene	chr08	7350785	7351982	-	1199
SlbHLH058	Solyc09g063010	chr09	56528664	56529860	no gene	chr08	7350786	7351982	-	1197
SlbHLH058	Solyc09g063010	chr09	56527919	56529858	no gene	chr08	21643599	21645538	+	1940
SlbHLH058	Solyc09g063010	chr09	56528662	56529860	no gene	chr08	21643599	21644797	+	1199
SlbHLH058	Solyc09g063010	chr09	56528651	56529869	no gene	chr08	28997926	28999143	+	1219
SlbHLH058	Solyc09g063010	chr09	56528662	56529860	no gene	chr08	34863573	34864771	-	1199
SlbHLH058	Solyc09g063010	chr09	56527919	56529118	no gene	chr08	35574195	35575397	+	1200
SlbHLH058	Solyc09g063010	chr09	56528662	56529860	no gene	chr08	35574195	35575397	+	1199
SlbHLH058	Solyc09g063010	chr09	56528660	56529866	no gene	chr08	51241250	51242456	+	1207
SlbHLH058	Solyc09g063010	chr09	56527919	56529118	no gene	chr08	51338160	51339364	-	1200
SlbHLH058	Solyc09g063010	chr09	56528661	56529795	no gene	chr10	7048906	7050043	+	1135
SlbHLH058	Solyc09g063010	chr09	56528662	56529861	no gene	chr10	12684299	12685493	-	1200
SlbHLH058	Solyc09g063010	chr09	56527922	56529120	no gene	chr10	41409892	41411089	+	1199
SlbHLH058	Solyc09g063010	chr09	56528662	56529862	Solyc10g051150	chr10	47056350	47057554	-	1201
SlbHLH058	Solyc09g063010	chr09	56527918	56529118	Solyc10g051150	chr10	47056352	47057555	-	1201
SlbHLH058	Solyc09g063010	chr09	56527919	56529116	no gene	chr12	5972774	5973970	+	1198
SlbHLH058	Solyc09g063010	chr09	56527919	56529118	no gene	chr12	7746813	7748007	-	1200
SlbHLH058	Solyc09g063010	chr09	56528662	56529820	no gene	chr12	39503636	39504795	-	1159
SlbHLH058	Solyc09g063010	chr09	56527919	56529860	no gene	chr12	42018562	42020496	-	1942
SlbHLH058	Solyc09g063010	chr09	56527921	56529119	no gene	chr12	42158284	42159482	-	1199
SlbHLH058	Solyc09g063010	chr09	56527909	56529118	no gene	chr12	62817813	62819023	+	1210
SlbHLH109	Solyc12g042010	chr12	41563954	41567112	no gene	chr09	40290900	40294045	+	3159
SlbHLH109	Solyc12g042010	chr12	41563960	41566238	no gene	chr01	21006075	21008371	+	2279
