# Supplementary material for: Genome-wide identification and characterization of the bHLH gene family in tomato
Source: BMC Genomics. 2015 Jan 22;16(1):9. doi: 10.1186/s12864-014-1209-2 (PMC4312455; doi:10.1186/s12864-014-1209-2)
Supplement: Additional file 8: — Summary of the predicted functions of SlbHLHs by comparative analysis with AtbHLHs. [file 12864_2014_1209_MOESM8_ESM.xls]

## Sheet: Additional file 8
Additional file 8. Summary of the predicted functions of SlbHLHs by comparative analysis with AtbHLHs
Subfamily	SlbHLH	Accession Number	AtbHLH	Short name of function in Arabidopsis	Function in Arabidopsis
1	-		AtbHLH031	ZCW32	Controls petal size
	SlbHLH012		AtbHLH058	BEE2	Redundant positive regulators of brassinosteroid signalling
2	SlbHLH026		AtbHLH044	BEE1	Redundant positive regulators of brassinosteroid signalling
	SlbHLH071		AtbHLH050	BEE3	Redundant positive regulators of brassinosteroid signalling
3	SlbHLH059		AtbHLH059	UNE12	Involved in the fertilization process
5	SlbHLH017		AtbHLH073	ALC	Required for the formation of a cell layer necessary for fruit dehiscence
	SlbHLH041 SlbHLH006 SlbHLH052		AtbHLH015	PIF1	Bind to activated phytochromes and mediate light and gibberellin signaling responses; PIF4 was recently shown to also mediate plant architecture responses to high temperatures
			AtbHLH008	PIF3
			AtbHLH009	PIF4
			AtbHLH065	PIF5
			AtbHLH072	PIF7
	SlbHLH035		AtbHLH024	SPT	Regulator of carpel margin development; mediator of germination responses to light and temperature
	SlbHLH005		AtbHLH016	UNE10	Involved in the fertilization process
7	SlbHLH131 SlbHLH103		AtbHLH136	PRE1	Proposed to act as positive regulators of gibberellin signalling
			AtbHLH134	PRE2
			AtbHLH135	PRE3
			AtbHLH161	PRE4
	SlbHLH128		AtbHLH142	SAC51	Involved in a spermidine synthase mediated stem elongation process
8	SlbHLH108		AtbHLH156	LHW	Regulates the size of the vascular initial population in the root meristem
	-		AtbHLH157	LHWL2	LONESOME HIGHWAY-like protein 2
	SlbHLH107		AtbHLH155	LHWL3	LONESOME HIGHWAY-like protein 3
10	SlbHLH121		AtbHLH083	RHD6	Required for the formation of root hairs
	-		AtbHLH086	RSL1
	SlbHLH129 SlbHLH116 SlbHLH157 SlbHLH156		AtbHLH085	RSL2	Partially redundant and involved in root hair development
			AtbHLH084	RSL3
			AtbHLH054	RSL4
			AtbHLH139	RSL5
11	SlbHLH099 SlbHLH100		AtbHLH088	HEC1	Redundantly control the development of the transmitting tract and stigma; each of these proteins can form heterodimers with SPATULA
			AtbHLH037	HEC2
			AtbHLH043	HEC3
	SlbHLH158		AtbHLH040	IND	Required for the differentiation,in the Arabidopsisfruit, of three cell types involved in seed dispersa
13	SlbHLH037		AtbHLH020	NAI	Required for the formation of an ER-derived structure, the ER body
14	SlbHLH143		AtbHLH105	ILR3	Modulate metal homeostasis and auxin-conjugate metabolism
	SlbHLH025		AtbHLH047	PYE	POPEYE
15	-		AtbHLH017	AIB	Involved in abscisic acid signalling
	-		AtbHLH005	ATR2	ALTERED TRYPTOPHAN REGULATION 2
	-		AtbHLH002	EGL3	ENHANCER OF GLABRA 3
	SlbHLH090		AtbHLH001	GL3	Partially redundantly regulate anthocyanin biosynthesis, trichome and root hair development
	SlbHLH147	AGZ94899	AtbHLH006	MYC2	Involved in abscisic acid, jasmonic acid and light signalling pathways
	-		AtbHLH013	MYC7E
	SlbHLH150		AtbHLH042	TT8	TRANSPARENT TESTA 8
16	SlbHLH023 SlbHLH046 SlbHLH028 SlbHLH040		AtbHLH046	BIM1	Implicated in brassinosteroid signaling
			AtbHLH102	BIM2
			AtbHLH141	BIM3
17	SlbHLH089		AtbHLH021	AMS	Required for correct anther development,particularly tapetum development
	SlbHLH080		AtbHLH022	DYT1	DYSFUNCTIONAL TAPETUM 1
	SlbHLH085	NP_001234654	AtbHLH029	FIT	Required for the up-regulation of responses to iron deficiency in Arabidopsisroots
	SlbHLH087	AGG38826	AtbHLH116	ICE1	Control stomatal development; implicated in the cold acclimation response and freezing tolerance
	SlbHLH083		AtbHLH033	ICE2
19	SlbHLH066 SlbHLH067		AtbHLH038	ORG2	OBP3-responsive gene
			AtbHLH039	ORG3
21	SlbHLH134		AtbHLH097	FAMA
	SlbHLH112		AtbHLH045	MUTE	Control sequential cell fate specification during stomatal differentiation
	SlbHLH123		AtbHLH098	SPCH	SPEECHLESS
No group	-		AtbHLH026	HFR1	Mediate both phytochrome and cryptochrome signaling
No group	-		AtbHLH108	MEE8	Required for early embryo development
No group	-		AtbHLH012	MYC1
No group	-		AtbHLH124	PIL1	PHYTOCHROME INTERACTING FACTOR 3-LIKE 1
No group	-		AtbHLH132	PIL2	PHYTOCHROME INTERACTING FACTOR 3-LIKE 2
Note: The functional description of AtbHLH were referred to paper from Pires and Dolan (Mol. Biol. Evol.27:862–874. 2010).
