# Supplementary material for: Genome-wide identification and characterization of the bHLH gene family in tomato
Source: BMC Genomics. 2015 Jan 22;16(1):9. doi: 10.1186/s12864-014-1209-2 (PMC4312455; doi:10.1186/s12864-014-1209-2)
Supplement: Additional file 9: — RPKM values of expression of SlbHLHs in ten tissues of tomato. [file 12864_2014_1209_MOESM9_ESM.xls]

## Sheet: Additional file 9
Additional file 9. RPKM values of expression of SlbHLHs in ten tissues of tomato
GeneID	SlbHLH	Bud	Flower	Leaf	Root	Fruit_1cm	Fruit_2cm	Fruit_3cm	Fruit_MG	Fruit_B	Fruit_B+10
Solyc01g010130	SlbHLH001	19.625	68.21	7.61	8.85	7.085	7.68	8.56	3.64	1.385	1.37
Solyc01g057300	SlbHLH002	0.09	0.055	0	0	1.87	1.59	3.775	0.375	0	0
Solyc01g081090	SlbHLH003	0.185	0	0.04	0.045	0.355	0.23	0	0.145	0	0
Solyc01g081100	SlbHLH004	4.07	0.035	0.24	0.035	0	0	0.035	0	0	0
Solyc01g090790	SlbHLH005	21.615	44.86	85.595	1.095	7.905	9.42	7.52	15.545	3.675	0.105
Solyc01g102300	SlbHLH006	11.015	15.68	4.775	4.19	17.11	30.23	83.2	36.44	20.945	14.345
Solyc01g106460	SlbHLH007	0.085	0	0.1	1.165	0.24	0.61	0.1	0.29	0	0
Solyc01g107950	SlbHLH008	0	0	0	0	0.13	0	0	0	0	0.045
Solyc01g107960	SlbHLH009	0	0.05	0.1	0	0	0	0	0	0	0
Solyc01g109700	SlbHLH010	23.905	34.375	23.225	9.85	13.505	11.85	4.975	2.735	0.82	6.815
Solyc01g111130	SlbHLH011	0	0	0	0	0	0	0	0	0	0
Solyc02g062690	SlbHLH012	45.72	37.315	13.86	2.02	2.21	2.74	1.865	0.98	0.22	0.215
Solyc02g076920	SlbHLH013	0.46	0.275	0.045	10.175	0.055	0.465	0.435	4.06	0.085	1.725
Solyc02g079970	SlbHLH014	97.305	117.79	90.065	75.52	74.48	56.335	67.02	82.195	56.7	44.615
Solyc02g091810	SlbHLH015	0.135	0	0	1.175	0	0	0	0	0	0
Solyc02g091820	SlbHLH016	0	0	0	0.26	0	0	0	0	0	0
Solyc02g093280	SlbHLH017	1.26	1.145	0.175	0.29	2.465	2.355	0.805	0.545	1.88	0.415
Solyc03g005350	SlbHLH018	10.7	10	5.56	11.715	8.615	9.705	15.89	17.17	17.76	18.18
Solyc03g006910	SlbHLH019	1.11	0.525	0	0.19	7.08	3.875	2.01	0	0	0
Solyc03g034000	SlbHLH020	5.815	4.21	8.095	0.18	1.1	1.495	1.695	0.44	0.165	0
Solyc03g095980	SlbHLH021	2.42	3.47	7.52	0.29	1.885	1.14	1.765	0.645	0.68	0.225
Solyc03g097820	SlbHLH022	8.51	58.285	1.77	0.1	13.675	6.96	3.36	0.785	0.235	0.31
Solyc03g114720	SlbHLH023	26.05	15.4	4.435	15.05	35.725	41.44	32.86	49.745	10.84	9.385
Solyc03g115540	SlbHLH024	1.14	1.215	10.79	0.12	0	0.05	0	0	0.035	0
Solyc03g116340	SlbHLH025	16.99	30.15	10.905	14.79	15.135	17.385	18.565	64.495	63.15	90.5
Solyc03g119390	SlbHLH026	0	0.05	0.615	1.195	0.175	0.385	0.145	0.36	0.27	0.115
Solyc04g005130	SlbHLH027	81.955	49.115	0.61	10.655	18.885	12.53	4.87	4.145	2.41	0.525
Solyc04g005280	SlbHLH028	18.105	18.465	15.805	19.12	12.73	13.155	17.125	19.905	27.85	36.88
Solyc04g006990	SlbHLH029	6.855	8.165	3.8	12.585	3.225	2.78	2.16	1.86	0.695	0.695
Solyc04g007300	SlbHLH030	3.645	6.695	0.735	0	0	0	0	0	0.05	0
Solyc04g007430	SlbHLH031	0	0	0	0	0	0	0	0	0	0
Solyc04g014360	SlbHLH032	1.335	0.365	2.61	5.86	2.15	1.18	0.915	0	0	0
Solyc04g076240	SlbHLH033	0.21	0	0	0	0.285	0	0	0	0	0
Solyc04g077480	SlbHLH034	11.62	9.71	6.9	29.185	5.755	4.845	3.545	2.77	0.845	0.395
Solyc04g078690	SlbHLH035	39.02	7.545	29.95	11.445	8.205	4.14	2.91	2.7	2.76	0.66
Solyc05g006650	SlbHLH036	419.575	723.79	33.1	12.9	76.22	82.245	110.275	39.26	37.595	17.27
Solyc05g009640	SlbHLH037	0	0.055	0.055	3.305	0.965	0.37	0	0.06	0	0
Solyc05g009880	SlbHLH038	9.62	7.66	8.685	38.04	4.455	3.875	1.84	0.45	0.075	0
Solyc05g010610	SlbHLH039	5.98	5.12	3.985	8.81	7.235	5.51	6.585	3.225	1.785	1.165
Solyc05g011810	SlbHLH040	25.21	10.885	13.755	19.28	15.74	15.385	19.73	23.225	14.02	20.315
Solyc06g008030	SlbHLH041	8.225	8.095	122.075	11.805	7.665	11.45	34.015	18.12	25.07	12.545
Solyc06g035490	SlbHLH042	0.615	0.77	0.045	4.485	5.66	0.765	0.23	0.455	0	0.04
Solyc06g051260	SlbHLH043	40.215	26.09	10.795	2.755	18.665	22.63	19.91	11.34	5.485	0.225
Solyc06g064580	SlbHLH044	0	0	0	0	0	0	0	0	0	0
Solyc06g064590	SlbHLH045	0.255	0.06	0	0.12	0	0	0	0.065	0	0.045
Solyc06g069370	SlbHLH046	13.655	15.14	4.685	12.505	5.565	4.46	1.47	5.885	3.57	5.7
Solyc06g069600	SlbHLH047	0.035	0	5.53	0	0	0	0	0	0	0
Solyc06g072520	SlbHLH048	0.99	1.045	0.22	0	0.48	0	0	0.075	0	0.135
Solyc06g083170	SlbHLH049	3.4	5.505	1.365	5.6	8.99	4.59	2.685	0.875	0	0.145
Solyc07g005400	SlbHLH050	13.345	17.645	2.255	62.37	24.39	15.595	15.38	13.84	5.965	2.435
Solyc07g039570	SlbHLH051	0	0.055	0.05	0.495	0.16	0.04	0.155	0.1	0	0
Solyc07g043580	SlbHLH052	5.975	9.56	52.775	1.8	23.745	16.865	18.605	28.205	4.595	1.13
Solyc07g052670	SlbHLH053	7.71	7.8	6.12	336.105	2.31	2.205	2.48	4.48	2.17	0.555
Solyc07g053290	SlbHLH054	16.09	14.285	11.26	20.29	6.615	4.8	7.985	9.37	4.905	2.46
Solyc08g008600	SlbHLH055	0.085	0	0	0.84	1.465	1.3	0.155	0.075	0	0
Solyc08g083170	SlbHLH056	0.11	0	0	0	0.82	0.17	0	0.1	0	0
Solyc09g057710	SlbHLH057	8.355	7.435	1.755	61.355	9.05	7.62	9.15	10.265	4.22	4.275
Solyc09g063010	SlbHLH058	6.86	14.03	17.13	1.02	3.805	5.33	7.3	8.845	10.22	27.095
Solyc09g065820	SlbHLH059	41.555	175.41	22.245	68.13	21.52	11.14	9.77	17.7	16.03	16.085
Solyc09g083220	SlbHLH060	42.835	62.985	49.245	96.84	28.815	22.475	53.355	47.28	55.59	43.85
Solyc09g089870	SlbHLH061	30.405	32.225	29.75	23.475	41.19	39.46	70.2	40.5	35.6	26.78
Solyc09g097870	SlbHLH062	5.555	4.27	35.83	23.49	25.66	14.51	11.88	20.2	6.07	6.155
Solyc10g018510	SlbHLH063	0.07	1.325	0.12	0	0	0	0	0	0	0
Solyc10g078380	SlbHLH064	1.205	1.34	0.5	1.755	0.83	0.87	0	0	0	0
Solyc10g079070	SlbHLH065	51.1	50.3	65.215	9.335	66.9	41.47	31.02	13.475	3.47	1.89
Solyc10g079650	SlbHLH066	0	0	0	6.185	0	0	0	0	0	0
Solyc10g079660	SlbHLH067	0	0	0	1.225	0	0	0	0	0	0
Solyc10g079680	SlbHLH068	0	0	0	4.045	0	0	0	0	0	0
Solyc11g010340	SlbHLH069	0.725	1.12	0.6	23.625	61.955	45.105	38.205	0.645	0.26	0
Solyc12g010170	SlbHLH070	1.86	0.175	0.38	8.005	0.05	0.115	0.08	0.16	0.405	0.035
Solyc12g036470	SlbHLH071	0.79	0.74	3.335	0.69	1.015	1.07	0.6	1.43	1.49	0.38
Solyc12g098620	SlbHLH072	0.07	0.085	0	9.48	0.345	0	0	0	0.04	5.95
Solyc00g050430	SlbHLH073	4.835	4.095	0.885	22.58	53.51	41.2	9.22	2.22	0.205	0.055
Solyc01g020170	SlbHLH074	0	0	0.055	0	0	0	0	0	0	0
Solyc01g067340	SlbHLH075	0.325	0	0	0	0.09	0	0	0	0	0
Solyc01g086870	SlbHLH076	7.76	10.665	65.195	37.97	38.295	47.39	65.69	55.45	34.87	16.15
Solyc01g107970	SlbHLH077	0	0	0	0	0	0	0	0	0	0
Solyc02g063430	SlbHLH078	9.875	2.565	8.75	6.73	103.005	46.81	9.24	0.515	0.035	0.245
Solyc02g078130	SlbHLH079	2.81	0.265	1.03	0.475	0.24	0.355	0	0	0	0
Solyc02g079810	SlbHLH080	3.98	0	0	0	0.285	0.115	0	0	0	0
Solyc02g091690	SlbHLH081	24.47	2.625	5.67	6.555	34.48	22.155	9.39	27.155	12.62	0.995
Solyc03g114230	SlbHLH082	0	0	0	0	0	0.135	0.09	0.22	0	0
Solyc03g118310	SlbHLH083	3.925	9.675	6.245	1	7.1	1.39	0.425	0.055	0.07	0.14
Solyc05g005300	SlbHLH084	0.145	0	0.03	0.17	0.12	0.135	0.195	0.31	0.155	0.13
Solyc06g051550	SlbHLH085	0.07	0	0	56.62	0	0	0	0	0	0
Solyc06g065040	SlbHLH086	14.2	25.64	4.24	7.84	3.075	2.675	3.465	6.195	9.29	37.915
Solyc06g068870	SlbHLH087	36.295	40.515	21.695	9.805	97.66	85.465	111.595	46.12	64.285	32
Solyc07g062200	SlbHLH088	0.275	0	0	2.36	0.38	0.175	0	0	0	0
Solyc08g062780	SlbHLH089	14.535	0.31	0.165	0.57	0.1	0.15	0.055	0.03	0.025	0.06
Solyc08g081140	SlbHLH090	11.745	17.765	10.425	9.025	13.735	17.25	18.23	16.995	8.765	5.075
Solyc09g018130	SlbHLH091	0	0	0	0	0	0	0	0	0	0
Solyc09g098110	SlbHLH092	8.28	4.415	13.045	55.64	11.25	8.5	10.605	14.65	27.03	10.23
Solyc10g008260	SlbHLH093	0	0.15	0.07	0	0	0	0	0	0	0
Solyc10g008270	SlbHLH094	1.375	0.25	36.24	0	0.06	0	0	0.065	0	0
Solyc10g079050	SlbHLH095	3.37	5.725	3.285	12.45	0.365	0.4	0.69	1.55	2.475	27.665
Solyc11g056650	SlbHLH096	15.58	13.515	16.305	2.045	10.06	5.305	2.705	0.675	0.635	1.345
Solyc12g088130	SlbHLH097	0	0	0	1.515	0.06	0	0	0	0	0
Solyc12g100140	SlbHLH098	22.555	38.275	37.395	15.06	17.825	14.52	15.21	9.485	2.745	0.395
Solyc02g090950	SlbHLH099	0.065	0	0.075	3.14	0.09	0	0	0	0	0
Solyc03g044460	SlbHLH100	0	0	0	0	0	0	0	0.125	1.065	0.26
Solyc03g120530	SlbHLH101	6.725	7.32	2.83	12.175	5.405	2.745	4.125	2.745	0.94	0.665
Solyc04g080710	SlbHLH102	5.795	6.74	5.56	2.93	1.815	0.89	1.01	0.3	0.325	0.095
Solyc06g070910	SlbHLH103	0	0	0	5.065	0	0	0	0	0	0
Solyc08g014120	SlbHLH104	25.93	28.075	18.33	137.275	45.54	24.67	38.77	108.25	55.685	87.74
Solyc09g011170	SlbHLH105	15.035	13.395	34.53	140.095	8.18	9.65	13.77	9.425	1.785	0.535
Solyc09g064920	SlbHLH106	12.465	10.64	5.065	2.47	18.585	11.02	13.24	11.545	6.5	11.64
Solyc09g066280	SlbHLH107	5.44	9.24	6.395	26.08	7.92	9.585	11.055	16.3	15.605	13.025
Solyc11g068960	SlbHLH108	11.525	14.15	12.03	35.815	19.055	39.78	64.79	15.855	5.735	3.735
Solyc12g042010	SlbHLH109	1.57	41.29	2.675	19.465	2.33	4.79	4.605	25.7	1.595	0.705
Solyc12g087850	SlbHLH110	0.355	0.515	0	3.56	0.365	0	0	0	0	0
Solyc01g014910	SlbHLH111	0	0	0	0	0	0	0	0	0	0.04
Solyc01g080050	SlbHLH112	0.36	0.165	0.74	0	0	0	0	0	0	0
Solyc01g096050	SlbHLH113	14.745	9.1	6.345	6.475	9.415	11.8	16.215	33.025	54.68	37.58
Solyc01g096370	SlbHLH114	7.835	4.855	12.855	9.695	10.845	4.625	2.67	0.47	0.06	0
Solyc01g098720	SlbHLH115	5.79	0.865	0.08	0.705	11.37	5.31	1.595	4.07	0.62	0.37
Solyc01g107140	SlbHLH116	0.045	0	0	0.875	0	0	0	0	0	0
Solyc01g107490	SlbHLH117	1.81	0.415	0	0.14	5.005	0.085	0.135	0	0	0
Solyc02g070880	SlbHLH118	49.935	36.905	14.49	90.915	32.875	28.99	38.1	51.18	22.64	44.96
Solyc02g079760	SlbHLH119	4.515	10.575	20.71	19.935	3.905	3.875	2.53	2.875	2.2	1.92
Solyc02g084880	SlbHLH120	1.76	1.27	1.11	15.605	1.165	0.43	0.32	0.26	0.04	0.03
Solyc02g091440	SlbHLH121	0	0	0	1.395	0	0	0	0	0	0
Solyc02g091800	SlbHLH122	0.475	0.32	0.135	5.61	0.055	0.115	0.18	0.27	0.13	0.035
Solyc03g007410	SlbHLH123	1.895	1.02	2.215	0.72	0.375	0.105	0	0	0	0
Solyc03g031450	SlbHLH124	0	0.18	0	2.5	0	0	0	0.05	0.045	0.105
Solyc03g121240	SlbHLH125	0.45	0.265	0.515	0.225	0	0	0	0	0	0
Solyc04g005220	SlbHLH126	0	0	0	0	0	0	0	0	0	0
Solyc04g074810	SlbHLH127	6.21	5.025	0.135	16.345	36.125	18.4	5.32	0.06	0	0
Solyc04g076030	SlbHLH128	17.655	27.44	32.18	127.45	20.965	32.32	32.385	46.75	37.515	49.125
Solyc04g077960	SlbHLH129	0	0	0	2.44	0	0	0	0	0	0
Solyc04g078790	SlbHLH130	0.2	1.065	0.585	0.28	15.405	31.855	25.335	2.67	2.45	5.38
Solyc05g007210	SlbHLH131	0.655	0.59	2.245	4.87	0	0	0	0	0	0
Solyc05g014590	SlbHLH132	3.75	0	0.055	0.47	0.55	1.48	0.28	0	0	0
Solyc05g050560	SlbHLH133	8.46	5.18	3.505	7.18	3.42	4.865	3.165	2.615	1.845	3.005
Solyc05g053660	SlbHLH134	1.165	0.965	7.2	0	0	0	0	0	0	0
Solyc06g050840	SlbHLH135	10.465	4.015	33.5	4.925	32.495	18.275	25.305	15.895	0.885	0
Solyc06g062460	SlbHLH136	1.55	0.46	4.785	0.09	6.81	8.985	3.08	0.26	0.175	0
Solyc06g066580	SlbHLH137	7.02	8.415	2.855	33.17	6.45	2.985	2.6	1.985	0.72	0.53
Solyc06g083980	SlbHLH138	14.675	15.155	11.29	22.74	20.305	19.855	13.9	14.675	23.135	35.28
Solyc07g018010	SlbHLH139	7.82	3.61	10.66	10.92	10.01	6.955	2.735	2.765	0.135	0.035
Solyc07g020960	SlbHLH140	28.935	25.31	37.35	51.685	34.055	23.195	28.7	14.36	10.16	4.85
Solyc07g052930	SlbHLH141	0.885	1.065	0.5	0.69	0.645	0.845	0.505	0.685	0.365	0.295
Solyc07g063830	SlbHLH142	1.235	1.88	2.915	7.515	0.94	0.71	0.715	0.325	0.25	0.045
Solyc07g064040	SlbHLH143	91.56	96.09	106.445	191.04	92.2	90.29	81.495	95.24	90.56	85.18
Solyc08g075090	SlbHLH144	88.64	67.44	34.725	73.19	181.085	99.73	90.56	70.16	39.165	45.27
Solyc08g075110	SlbHLH145	1.77	0	0	0	0.14	0.085	0	0	0	0
Solyc08g076820	SlbHLH146	14.59	5.39	32.745	0.075	2.525	1.34	1.055	0.345	0.07	0
Solyc08g076930	SlbHLH147	24.45	62.53	41.68	62.79	80.955	53.345	50.245	100.59	84.935	106.18
Solyc09g005070	SlbHLH148	1.445	3.61	0	0	0	0	0	0	0	0
Solyc09g018150	SlbHLH149	0	0	0	0	0	0	0	0	0	0
Solyc09g065100	SlbHLH150	0.485	0.745	5.38	0.025	0.06	0	0.05	0	0	0
Solyc09g091760	SlbHLH151	1.45	0.545	6.035	0	0	0	0	0	0	0
Solyc10g006510	SlbHLH152	15.07	22.39	8.475	40.06	9.95	8.965	7.665	5.195	7.54	10.945
Solyc10g006640	SlbHLH153	1.27	0.835	1.315	7.6	0.24	0.265	0.235	0.105	0.3	0.03
Solyc10g009270	SlbHLH154	0.13	0.115	0.375	0.28	0.045	0	0	0	0	0
Solyc10g009290	SlbHLH155	3.12	1.855	3.065	7.55	7.24	10.67	13.18	2.685	0.17	0.225
Solyc10g049720	SlbHLH156	0.195	0	0	0.17	0	0	0	0	0	0.91
Solyc10g049780	SlbHLH157	0	0	0	0	0	0	0	0	0	0
Solyc11g005780	SlbHLH158	2.885	1.11	0	0	0	0	0	0	0	0
Solyc12g088790	SlbHLH159	0	0	0	0.7	0	0	0	0	0	0
Note: The number marked with green block is RPKM value of tissue-specific gene.
