# Supplementary material for: Genome-wide identification and characterization of the bHLH gene family in tomato
Source: BMC Genomics. 2015 Jan 22;16(1):9. doi: 10.1186/s12864-014-1209-2 (PMC4312455; doi:10.1186/s12864-014-1209-2)
Supplement: Additional file 12: — Primers used for qRT-PCR analysis. [file 12864_2014_1209_MOESM12_ESM.xls]

## Sheet: Additional file 12
Additional file 12. Primers used for qRT-PCR analysis
Gene Name	Forward sequence 5’-3’	Reverse sequence 5’-3’
LeEF-1a	TTGCTTGCTTTCACACTTGG	ACGACCAACAGGAACAGTCC
SlbHLH025	CGTGGAGAAAAAGGAGCTTG	ACGTACACGGGGTTCATCAT
SlbHLH066	TTTTGGTTGGCTTTTGGAAG	TTTGATCGGGTTGATGATGA
SlbHLH067	AGGCAAGCTGCTGAGACATT	CCAAGTCACCCCTGACATCT
SlbHLH068	TGCAAGTGTAGAGGAAGATGGA	CCATTTCAATTGGTCCTTGC
SlbHLH085	ATGCCCAATTTGAGCCAATA	TCTCCAATGATGGAGGCTTT
SlbHLH143	GGTTTCACCGGAGAGTACCA	GCGAACAGCATCAACAAGAA
